# Supplementary material for: Segmentation by recreation experiences of demand in coastal and marine destinations: A study in Galapagos, Ecuador
Source: PLoS One. 2025 Jan 10;20(1):e0316614. doi: 10.1371/journal.pone.0316614 (PMC11723640; doi:10.1371/journal.pone.0316614)
Supplement: S1 Data — (XLSX) [file pone.0316614.s001.xlsx]

## Sheet: BASE DE DATOS GALAPAGOs recreac
GENDER	MARITAL_STATUS	AGE	EDUCATIONAL_LEVEL	OCCUPATION	COMPANIONSHIP	MONTHLY_INCOME	AVERAGE_DAILY_EXPENDITURE_PER_PERSON	LOTS_OF_ACTIVITY_TO_SEE_OR_DO	I_HAVE_A_GOOD_VIEW_OF_ANIMALS	GET_EXCITED_TO_SEE_LIVE_ANIMALS	INTEREST_IN_THE_TOURIST_EXPERIENCE_DEVELOPED_IN_GALAPAGOS	ENJOYMENT_OF_THE_TOURIST_EXPERIENCE_DEVELOPED_IN_GALAPAGOS	SENSE_OF_SURPRISE_OR_AMAZEMENT	MENTALLY_CHALLENGING_DESTINATION	IT_ALLOWS_TO_REFLECT_AND_GENERATE_NEW_IDEAS	IT_ALLOWS_TO_TALK_AND_SHARE_NEW_INFORMATION_WITH_COLLEAGUES	IT_ALLOWS_TO_GENERATE_OR_INSPIRE_CREATIVE_THOUGHTS	THE_VISIT_HAS_GENERATED_A_SENSE_OF_HARMONY_IN_ME	IT_HAS_BEEN_OR_IT_IS_NICE_JUST_TO_BE_HERE	BEING_HERE_IS_APPEALING	IT_MADE_ME_MORE_KNOWLEDGEABLE	IT_MADE_ME_LEARN_A_LOT	REAL_LEARNING_EXPERIENCE	STIMULATE_CURIOSITY_TO_LEARN_NEW_THINGS	SATISFACTION_COMPARED_TO_PREVIOUS_EXPECTATIONS	I_INTEND_TO_COME_BACK_TO_THIS_DESTINATION	I_INTEND_TO_RECOMMEND_THIS_DESTINATION	I_WILL_SAY_POSITIVE_THINGS_WHEN_I_TALK_ABOUT_GALAPAGOS
1= MALE 2= FEMALE	1= SINGLE 2=MARRIED 3= OTHER	1=UNDER 20 YEARS OLD 2= 21 - 30 3= 31 - 40 4= 41 - 50 5 = 51 - 60 6 = MORE THAN 61 YEARS OLD	1 = PRIMARY 2 = SECONDARY 3 = UNIVERSITY 4= POSTGRADUATE/ MASTER DEGREE/ PH.D	1= STUDENT 2 = RESEARCHER/ SCIENTIST 3= BUSINESSMAN 4= PRIVATE EMPLOYEE 5= PUBLIC EMPLOYEE 6 = PENSIONER 7 = UNEMPLOYED 8 = OTHER	1=ALONE 2= WITH MY FAMILY 3= WITH MY FRIENDS 4= WITH MY PARTNER 5= OTHER	1= LESS THAN $500 USD 2= $501 TO $1,000 USD 3= $1,001 TO $1,500 USD 4= $1,501 TO $2,000 USD 5= $2,001 TO $2,500 USD 6=$2,501 TO $3000 USD 7= MORE THAN $3000 USD	1= LESS THAN $50 USD 2= $50.01 TO $100 USD 3= $101.01 TO $150 USD 4= $150.01 TO $200 USD 5= $200.01 TO $250 USD 6=MORE THAN $250 USD	1 = 1 2= 2 3=3 4=4 5=5	1 = 1 2= 2 3=3 4=4 5=5	1 = 1 2= 2 3=3 4=4 5=5	1 = 1 2= 2 3=3 4=4 5=5	1 = 1 2= 2 3=3 4=4 5=5	1 = 1 2= 2 3=3 4=4 5=5	1 = 1 2= 2 3=3 4=4 5=5	1 = 1 2= 2 3=3 4=4 5=5	1 = 1 2= 2 3=3 4=4 5=5	1 = 1 2= 2 3=3 4=4 5=5	1 = 1 2= 2 3=3 4=4 5=5	1 = 1 2= 2 3=3 4=4 5=5	1 = 1 2= 2 3=3 4=4 5=5	1 = 1 2= 2 3=3 4=4 5=5	1 = 1 2= 2 3=3 4=4 5=5	1 = 1 2= 2 3=3 4=4 5=5	1 = 1 2= 2 3=3 4=4 5=5	1 = 1 2= 2 3=3 4=4 5=5	1 = 1 2= 2 3=3 4=4 5=5	1 = 1 2= 2 3=3 4=4 5=5	1 = 1 2= 2 3=3 4=4 5=5
2	1	6	4	2	1	3	3	4	5	4	5	4	5	4	5	5	4	5	4	5	4	5	4	5	5	5	4	5
1	1	3	3	3	1	3	2	4	4	5	5	5	5	5	5	4	5	5	5	5	5	4	4	5	5	5	5	5
2	1	1	2	1	2	2	6	4	4	4	3	4	5	3	4	5	4	5	5	5	5	5	5	4	3	3	4	5
1	1	2	2	1	1	2	6	4	4	4	4	4	5	3	3	4	4	4	5	4	4	4	4	4	5	3	4	5
1	1	2	3	4	1	3	2	5	5	5	5	5	5	5	5	5	5	5	5	5	5	5	5	5	5	5	5	5
1	1	1	2	1	1	1	2	3	4	5	5	3	4	4	4	4	4	5	3	3	4	5	3	3	4	5	5	5
1	3	5	3	4	1	7	4	4	5	5	1	1	3	3	3	3	3	4	4	3	3	3	3	3	4	1	5	4
2	1	3	1	4	1	5	3	5	5	5	5	3	5	5	5	5	5	5	5	5	5	5	5	5	4	5	5	5
1	2	2	8	1	2	3	3	4	4	4	4	3	3	3	3	4	3	3	3	4	4	4	4	4	5	5	5	5
1	1	3	3	8	1	2	2	4	4	4	4	4	3	3	3	4	4	4	4	4	4	4	4	4	5	5	5	5
2	1	2	3	8	1	2	2	4	4	4	4	4	3	3	4	4	4	4	4	4	4	4	4	3	5	5	5	5
1	1	2	3	8	1	3	2	4	4	4	4	4	3	3	3	4	4	4	4	4	4	4	4	3	4	5	5	5
2	1	4	3	3	3	5	3	5	5	4	4	4	5	5	4	5	5	5	5	5	5	5	4	5	4	5	5	5
1	1	4	2	4	1	1	2	5	4	3	2	1	2	4	2	2	4	2	4	2	4	2	5	3	4	3	2	4
2	2	3	4	3	4	4	4	5	5	5	5	5	4	4	5	5	4	5	5	5	5	5	5	4	5	4	4	5
1	1	2	4	8	2	7	6	4	4	5	5	4	5	5	5	5	5	5	4	4	4	4	4	4	4	4	5	5
2	2	4	3	4	2	4	3	5	4	5	5	4	4	5	4	4	4	5	4	4	4	4	4	4	4	4	4	4
2	2	3	4	4	2	5	4	4	3	4	4	4	4	5	3	5	3	4	4	4	5	5	4	5	4	2	3	3
1	1	3	5	1	3	2	2	4	4	3	3	3	4	4	4	4	4	4	4	4	4	4	4	4	4	3	4	4
2	2	2	1	1	4	2	2	5	5	5	5	5	5	5	5	5	5	5	5	5	5	5	5	5	4	4	4	4
1	2	3	3	8	4	7	4	4	4	5	5	5	3	5	5	1	1	3	3	3	4	4	4	4	5	4	5	5
2	2	3	3	4	4	4	3	4	4	4	4	4	5	5	5	4	4	1	4	4	4	4	4	4	4	5	5	5
2	1	2	3	1	3	5	2	4	4	4	4	4	4	4	4	4	4	4	2	2	4	5	5	5	4	1	5	5
1	2	3	2	2	4	2	2	5	5	5	5	5	5	5	5	5	5	5	5	5	5	5	5	5	5	5	5	5
3	2	2	5	1	3	3	3	4	5	4	5	4	4	4	4	5	5	5	5	4	5	4	4	4	5	5	5	5
2	2	3	2	3	4	6	3	4	4	4	5	5	3	4	4	4	4	5	5	5	5	4	4	4	5	5	5	5
2	1	1	2	1	1	1	2	5	5	5	5	5	4	4	4	5	4	5	4	5	5	5	5	5	5	5	5	5
1	2	6	4	8	4	6	5	4	4	4	4	4	2	3	3	2	2	3	3	3	4	4	1	2	3	2	2	2
2	2	6	3	6	4	6	3	5	5	5	5	5	5	5	5	5	5	5	5	5	5	5	5	5	5	5	5	5
1	2	2	3	1	1	3	4	4	5	5	5	5	4	4	5	5	5	5	5	5	5	5	5	5	5	5	5	5
2	1	3	3	5	1	4	2	4	4	5	4	4	4	4	5	4	5	4	4	4	4	4	4	4	4	4	4	4
1	2	4	4	6	2	6	2	5	5	5	5	5	4	5	5	5	5	5	5	5	5	5	5	5	5	5	5	5
2	1	2	3	4	1	5	3	4	5	5	4	4	4	4	5	5	5	5	5	5	4	5	4	4	5	4	4	4
2	2	3	2	5	1	2	2	3	4	4	3	4	4	4	5	4	5	4	4	4	4	5	5	4	4	4	4	4
2	1	5	3	6	2	2	2	5	5	5	5	4	3	4	5	4	4	4	4	5	5	5	5	4	5	5	5	5
2	2	4	2	4	2	6	1	3	3	3	4	3	4	3	4	4	4	5	5	4	4	4	5	5	3	5	4	4
1	2	4	3	5	4	6	3	5	5	5	4	5	4	4	5	5	5	5	5	5	5	5	5	5	5	5	5	5
1	1	2	2	1	3	3	2	4	4	4	4	4	3	4	4	3	4	3	4	4	3	4	5	5	5	4	5	5
2	2	5	3	2	2	1	1	4	4	5	5	5	5	5	5	4	4	4	5	5	5	5	5	5	4	5	5	5
1	1	3	3	4	4	3	4	4	3	4	5	5	5	5	5	5	5	4	4	4	4	3	3	3	5	4	4	4
1	2	3	2	4	4	2	2	4	4	5	5	5	4	4	5	4	4	5	5	5	5	5	5	5	4	5	5	4
1	1	2	2	5	4	2	4	5	5	5	5	5	5	5	5	5	4	4	4	5	4	5	4	5	5	4	5	4
2	2	4	2	5	2	2	2	3	5	5	4	4	3	4	4	5	5	5	5	5	3	4	4	4	4	4	4	4
1	2	3	3	3	2	6	2	4	5	5	5	5	5	5	5	4	5	5	5	5	5	5	5	4	5	5	5	5
1	1	3	3	5	1	3	3	5	5	5	5	4	4	4	5	5	5	5	5	5	5	5	5	5	4	5	5	5
1	1	1	2	1	1	3	2	4	5	5	4	4	4	4	4	4	4	4	4	5	5	5	5	4	4	4	4	4
2	3	4	5	1	4	3	3	4	5	5	5	5	4	4	4	4	4	5	5	5	4	4	4	4	4	4	4	4
1	1	1	2	1	3	3	2	4	4	5	4	5	5	5	4	4	5	5	5	5	5	5	5	5	5	5	5	5
2	2	6	4	3	4	7	4	5	5	5	5	5	4	5	4	5	5	5	5	5	5	5	5	5	5	5	5	5
1	1	2	2	5	3	5	3	4	5	5	5	4	4	4	4	4	4	4	4	4	4	4	5	4	4	4	4	4
1	2	3	3	3	4	5	3	5	5	5	5	4	4	4	5	4	4	5	5	5	4	4	4	5	4	4	4	4
2	1	2	3	8	1	2	2	5	5	5	5	4	4	4	3	4	5	4	3	4	5	5	5	4	5	5	5	5
1	3	2	3	5	4	2	2	3	4	3	3	3	4	4	4	4	4	4	3	3	3	3	3	3	1	1	1	1
2	1	1	2	1	3	2	1	5	5	5	5	5	5	5	5	4	4	5	5	5	5	5	5	5	5	5	5	5
2	1	2	3	3	1	2	2	5	5	5	4	4	5	4	5	5	4	5	5	5	5	5	4	4	5	5	5	5
2	2	2	3	3	4	2	2	5	5	5	4	5	4	5	4	4	5	5	5	4	3	4	5	5	5	5	5	5
2	2	3	3	5	4	5	2	3	3	4	4	4	4	4	4	4	4	4	4	4	4	4	4	4	3	3	3	3
2	2	3	2	4	5	7	6	5	5	5	5	5	5	5	5	5	5	5	5	4	4	4	4	5	5	5	5	5
2	1	2	2	5	3	4	2	5	5	5	5	4	4	4	5	4	4	5	5	5	5	4	5	5	5	5	5	5
2	2	5	3	6	4	6	3	5	5	5	5	5	5	5	5	5	5	5	5	5	5	5	5	5	4	5	5	5
1	1	3	3	4	1	3	3	4	4	4	4	5	4	4	4	4	5	5	5	5	4	4	4	4	4	5	5	5
2	5	3	3	1	4	4	4	5	5	5	5	5	5	5	5	5	5	5	5	5	5	5	5	5	5	5	5	5
2	1	1	2	1	5	2	1	4	5	5	5	5	5	5	5	4	4	4	5	4	4	5	5	5	4	4	5	5
1	2	3	3	5	1	4	2	4	4	4	5	5	4	4	4	4	5	5	5	5	3	4	4	5	4	4	4	4
1	1	3	3	7	1	3	2	4	4	4	5	5	5	4	5	5	5	5	4	4	4	4	4	4	3	3	3	3
1	2	3	3	1	3	2	3	5	5	5	4	3	4	5	4	4	5	4	3	4	5	4	3	4	5	4	5	5
2	5	4	6	1	3	4	4	5	5	5	5	5	5	5	5	5	5	5	5	5	5	5	5	5	5	5	5	5
1	3	3	4	3	4	7	5	4	5	4	4	4	4	4	4	4	5	4	5	5	5	5	4	4	5	5	5	5
1	2	5	4	3	4	6	6	5	5	5	5	5	5	5	5	5	5	5	5	5	5	5	5	5	5	5	5	5
1	1	2	3	4	1	2	4	4	5	4	4	4	4	4	4	4	5	4	4	4	4	4	4	4	5	5	5	5
2	1	2	3	4	3	1	2	5	5	5	3	5	5	3	4	5	5	5	5	5	5	5	5	5	5	5	5	5
2	1	2	2	4	1	2	2	5	5	5	5	5	5	5	5	5	5	5	5	5	5	5	5	5	5	1	5	5
1	2	4	4	3	4	3	3	4	4	4	5	5	5	5	5	5	5	5	5	5	5	5	5	5	4	4	4	4
1	1	3	2	5	1	3	2	3	4	4	4	3	3	3	3	3	3	3	4	4	4	4	3	3	3	3	3	3
1	1	2	3	1	3	1	2	5	5	5	5	4	4	4	4	4	4	4	4	4	4	4	4	4	3	3	3	3
2	1	2	3	1	4	1	2	5	5	5	5	5	5	5	5	5	5	5	5	5	5	5	5	5	4	4	4	4
2	2	4	2	5	2	4	2	3	5	5	4	5	5	4	4	5	5	5	5	5	5	5	5	4	5	5	5	5
1	2	3	3	4	2	5	3	2	4	4	4	4	4	4	1	4	4	5	5	5	5	5	5	5	4	2	5	5
1	1	2	3	5	3	3	3	4	4	4	4	4	4	4	4	4	4	4	4	4	4	4	4	4	3	2	3	3
2	1	3	3	5	1	1	1	4	5	4	4	4	4	4	4	4	4	4	4	4	4	5	5	5	4	4	4	4
1	2	4	2	3	5	2	4	4	4	4	4	4	4	4	4	4	4	4	5	5	4	5	5	5	4	2	1	3
2	1	5	4	3	4	7	5	4	4	4	4	5	5	5	5	5	5	5	5	5	5	5	5	5	3	4	4	3
2	1	3	5	3	2	2	3	5	4	5	4	5	4	5	4	4	5	4	5	4	5	4	5	4	5	4	5	4
1	2	4	2	5	2	2	2	2	5	5	3	3	4	2	2	1	1	5	5	5	3	5	5	5	4	4	4	4
2	1	3	4	4	3	2	3	4	4	5	5	5	5	5	5	5	5	5	5	5	5	5	5	5	5	5	5	5
1	1	3	4	3	3	5	4	4	5	4	5	4	5	4	5	5	4	5	4	5	4	5	4	5	4	5	4	5
1	1	2	3	4	4	2	2	5	5	5	5	5	5	5	5	5	5	5	5	5	5	5	5	5	4	3	5	5
2	1	2	3	4	4	3	3	5	5	5	5	5	5	5	5	5	5	5	5	5	5	5	5	5	5	5	5	5
1	1	3	1	1	5	1	1	5	5	5	5	5	5	5	5	5	5	5	5	5	5	5	5	5	5	5	5	5
2	2	3	3	3	4	4	3	3	5	5	5	5	1	1	2	3	3	5	5	5	4	4	2	2	5	1	5	5
1	2	3	1	1	3	3	3	5	5	5	5	5	5	5	5	5	5	5	5	5	5	5	5	5	5	5	5	5
2	1	3	4	5	3	2	2	4	4	4	4	4	4	4	5	4	4	4	4	4	5	5	5	5	5	5	5	5
2	1	2	4	4	1	5	3	5	5	4	3	5	3	5	4	4	5	4	5	4	5	4	5	4	5	5	5	5
2	1	2	3	5	4	3	2	5	5	5	5	4	5	4	4	4	5	5	5	5	4	4	4	4	5	4	5	5
1	2	2	3	4	2	2	2	4	5	4	4	3	4	4	3	4	5	5	5	4	4	4	5	4	4	3	4	5
1	1	2	3	5	1	2	2	4	5	5	4	5	4	5	4	4	4	4	5	4	3	3	5	4	5	5	5	5
1	2	3	3	4	2	5	4	5	4	4	4	3	4	3	4	4	4	5	5	5	5	4	3	4	5	4	5	5
2	1	3	3	7	3	2	2	5	5	5	5	4	5	5	5	5	5	5	5	5	5	5	5	5	3	5	5	5
1	1	5	3	5	2	3	3	5	5	5	5	5	5	5	5	4	4	4	4	5	5	5	5	5	3	5	5	4
2	1	2	3	4	4	2	2	4	4	4	4	5	5	5	4	4	5	5	5	5	5	5	5	5	4	4	4	4
1	2	4	3	4	4	2	2	4	5	4	3	4	5	3	4	4	5	4	5	5	4	4	4	4	4	5	4	4
2	1	2	3	1	3	2	2	5	4	5	4	4	5	4	4	4	4	4	5	3	5	5	4	4	4	5	5	5
2	2	3	3	3	2	3	3	5	5	5	5	5	3	3	4	4	4	4	4	4	4	4	4	4	5	5	5	5
2	1	2	3	4	1	3	2	4	4	4	4	4	5	3	3	3	4	4	4	3	3	4	4	5	5	5	5	5
1	1	2	4	3	1	6	5	4	5	4	5	4	5	4	5	5	4	5	4	5	4	5	4	5	5	5	5	5
2	1	3	4	5	5	6	4	4	4	4	2	2	4	3	3	4	3	4	5	5	5	5	3	3	4	1	5	5
2	1	2	3	4	5	5	2	4	4	4	3	4	4	4	4	4	4	4	5	5	5	5	4	4	4	2	5	5
2	3	3	2	4	5	7	4	4	4	4	4	4	5	5	5	5	5	5	4	4	4	5	5	5	3	2	2	2
2	2	3	3	3	2	4	5	5	5	5	5	5	5	5	5	5	5	5	5	5	5	5	5	5	5	5	5	5
1	1	1	2	1	3	1	1	2	4	2	4	2	3	3	4	4	3	3	3	3	3	4	4	4	4	4	4	4
2	2	3	3	5	4	4	3	4	4	5	5	4	5	5	5	5	5	5	3	5	4	5	4	5	5	5	5	5
2	1	2	3	1	3	3	3	5	5	5	5	5	5	5	5	5	5	5	5	5	5	5	5	5	4	4	4	3
1	2	6	4	6	4	7	6	5	5	5	5	5	5	5	5	5	5	5	5	5	5	5	5	5	5	5	5	5
1	1	5	2	6	4	5	4	5	5	5	5	5	5	5	5	5	5	5	5	5	5	5	5	5	5	5	5	5
1	2	3	3	4	4	2	2	5	5	5	5	5	5	5	5	5	5	5	5	5	5	5	5	5	5	5	5	5
2	1	3	4	2	3	7	3	5	2	2	2	2	5	2	2	2	2	2	2	2	5	2	2	2	3	3	4	4
2	3	3	4	5	1	5	3	5	5	5	4	4	4	1	3	1	3	4	4	1	4	4	4	3	5	3	4	5
1	1	2	4	8	2	4	4	5	5	5	5	5	5	5	5	4	4	5	5	5	5	5	5	5	5	5	5	5
2	1	2	3	4	2	2	1	5	4	5	4	5	4	5	4	4	5	4	5	4	5	4	5	4	5	4	5	4
1	3	2	3	5	4	1	2	5	5	4	5	5	5	5	4	5	5	5	5	5	5	5	5	5	5	5	5	5
2	3	2	3	4	2	3	6	5	5	5	5	5	3	2	5	1	5	5	5	5	5	5	5	5	2	5	5	5
2	2	3	3	5	4	4	3	5	5	5	1	5	5	4	5	3	3	4	5	3	4	4	5	4	5	5	5	5
1	2	3	3	4	4	4	3	5	5	5	3	3	5	5	5	5	5	5	5	5	5	5	5	5	5	5	5	5
1	1	3	3	4	1	7	2	5	5	5	3	3	5	2	4	5	5	2	3	5	4	4	4	4	4	2	5	4
2	1	6	3	6	1	6	2	4	5	5	3	4	4	1	2	2	1	2	4	4	5	5	4	3	4	1	4	4
1	3	2	3	5	4	3	3	5	5	5	5	5	5	3	5	5	4	5	5	5	5	5	5	5	5	5	5	5
2	1	2	3	4	1	3	2	4	5	5	4	4	5	4	4	5	5	4	5	5	5	5	5	5	5	5	5	5
1	1	2	3	8	3	7	2	5	5	5	5	5	5	4	4	3	3	3	5	5	4	4	5	4	3	5	5	5
1	1	1	2	3	2	4	3	4	3	5	4	3	4	3	4	4	4	5	4	5	2	3	4	5	5	5	5	5
1	2	4	4	2	5	4	4	3	5	5	5	5	5	5	3	3	2	2	3	3	3	2	3	3	4	5	4	4
2	2	3	4	1	3	3	2	5	5	5	3	3	3	3	5	4	4	1	1	1	1	4	4	4	5	1	5	5
2	3	2	3	5	1	6	4	5	4	5	3	3	4	2	5	2	3	4	5	5	4	4	4	4	5	5	5	4
1	1	2	3	1	5	5	1	5	5	5	3	3	5	4	4	5	4	4	5	5	5	5	5	5	5	5	5	5
2	1	3	1	2	5	1	3	5	5	5	3	3	4	1	3	1	3	4	5	5	4	4	5	5	5	5	5	5
2	1	2	3	1	5	1	1	5	5	5	4	4	4	4	4	5	1	4	4	4	4	5	5	5	1	5	5	5
2	1	2	3	1	5	1	3	4	4	4	4	4	4	2	2	5	5	5	5	5	5	5	5	5	5	4	5	5
2	1	2	3	1	5	2	1	4	5	5	3	3	4	3	3	2	2	3	4	4	3	5	5	5	5	5	5	5
2	1	2	3	1	5	1	3	4	4	4	4	4	3	3	3	2	2	2	5	5	3	5	5	5	5	5	5	5
2	2	3	1	1	1	3	1	4	4	4	4	4	4	4	4	2	5	5	5	5	5	5	5	5	5	5	4	5
2	1	3	2	3	5	5	5	4	4	5	5	5	4	4	4	3	4	4	5	5	5	5	5	4	5	4	5	5
2	1	1	3	1	5	1	1	3	5	5	4	4	5	2	4	2	3	5	5	5	5	5	4	3	5	5	5	5
1	1	2	3	1	5	1	1	4	4	4	4	4	5	4	4	4	2	5	3	5	5	5	5	5	5	4	5	5
1	1	2	3	1	5	1	1	5	5	5	4	4	5	4	4	5	4	4	5	5	5	5	5	5	5	5	5	5
2	1	2	3	1	1	5	3	4	5	5	5	4	4	2	3	5	4	3	5	5	5	5	5	5	3	4	4	5
2	1	1	3	1	5	1	1	4	5	5	2	2	5	4	4	4	4	4	5	4	4	4	5	5	5	4	5	5
2	1	2	3	1	5	1	1	5	5	5	3	3	4	4	4	4	4	4	5	4	4	4	5	5	4	4	5	5
2	1	2	3	1	5	1	1	5	5	5	5	2	5	5	5	5	5	5	5	1	1	1	1	1	5	3	5	5
2	2	2	3	7	4	5	2	5	5	5	1	1	5	1	1	3	3	3	5	5	1	1	1	1	4	3	5	4
1	1	3	4	3	4	3	4	4	5	4	5	3	5	3	5	4	5	5	5	3	4	4	4	5	4	3	4	4
2	2	4	4	3	2	7	5	4	4	5	5	5	5	4	4	4	4	4	4	4	4	4	4	4	4	4	5	4
2	1	2	3	1	5	2	4	4	4	5	4	5	4	5	5	4	5	5	4	5	4	5	4	5	4	4	2	4
2	1	2	3	4	3	2	3	4	4	5	4	5	4	5	4	4	5	4	5	4	5	4	5	4	4	4	4	5
1	4	4	5	1	2	4	4	4	4	3	4	5	5	4	5	5	4	5	4	5	4	5	4	5	4	5	4	5
1	5	4	3	2	5	5	4	4	4	4	4	4	5	5	5	5	4	5	4	5	4	5	4	5	5	5	4	3
1	2	3	4	1	3	3	3	4	4	4	4	4	3	3	4	4	5	4	5	4	5	4	5	4	3	4	4	4
2	1	2	2	8	4	4	2	5	5	5	5	5	4	1	4	4	4	5	5	4	4	4	4	4	5	5	5	5
1	3	4	4	1	4	2	3	4	4	5	5	5	5	5	5	4	3	5	3	4	4	5	5	5	5	5	5	5
1	2	3	2	1	3	2	2	3	3	3	3	4	4	4	4	3	3	4	4	4	4	4	3	3	3	3	3	3
2	1	2	3	4	1	3	3	1	3	2	2	2	4	2	3	4	2	5	3	1	4	3	3	3	5	4	2	1
1	1	2	3	4	1	3	2	2	2	2	3	3	3	3	3	2	2	3	3	3	3	3	3	5	3	1	3	5
1	3	3	4	1	3	1	1	1	2	4	1	3	4	2	5	3	3	5	1	5	1	5	4	3	2	1	2	5
2	2	3	3	3	1	6	5	1	2	4	3	2	4	2	3	1	2	4	3	1	4	4	4	4	3	2	2	3
1	1	2	3	4	1	4	2	1	3	3	3	3	3	2	2	3	5	5	5	5	5	5	3	3	1	3	3	3
1	1	2	3	4	1	4	3	2	2	2	2	2	2	2	2	1	3	5	3	2	2	3	4	1	2	4	3	5
2	1	2	3	4	1	5	3	2	2	2	2	4	2	3	3	3	2	4	5	5	5	5	3	2	2	4	1	1
1	1	3	3	4	1	3	2	1	3	1	3	5	1	2	3	3	2	1	4	2	4	2	3	5	2	3	1	5
2	1	3	3	5	1	3	2	1	3	2	4	1	3	5	3	4	2	3	2	5	3	2	3	2	2	2	5	5
1	2	4	3	3	4	3	2	4	5	5	5	5	4	3	3	3	3	5	5	5	3	3	3	3	5	5	5	5
1	3	3	4	1	3	2	3	1	2	3	2	2	2	3	3	2	2	2	2	3	3	3	3	5	5	1	1	1
1	1	2	3	4	1	2	3	2	4	1	2	5	5	2	2	4	3	4	4	3	3	3	3	3	5	2	2	5
1	1	2	3	4	1	3	3	1	5	3	3	3	3	2	5	2	4	3	2	2	2	2	2	4	1	3	5	5
2	1	3	4	1	2	2	2	4	4	4	4	4	4	5	5	5	5	5	4	4	4	4	4	5	4	2	2	3
1	1	3	3	4	1	5	3	1	2	3	1	4	2	4	2	2	4	2	3	3	3	3	4	4	5	1	5	5
2	1	3	3	2	1	3	2	5	5	5	5	5	5	5	5	5	5	5	5	5	5	5	5	5	5	5	5	5
1	1	2	3	4	3	3	3	5	5	5	5	5	5	5	5	5	5	5	5	5	5	5	5	5	5	5	5	5
2	1	3	4	3	1	7	4	5	4	5	5	5	4	4	4	5	4	3	3	4	4	3	4	5	5	5	4	4
2	2	2	3	3	2	7	5	5	4	5	5	5	4	3	3	5	3	3	4	4	4	5	5	5	5	5	4	4
2	2	5	2	4	4	4	3	5	5	5	4	5	5	5	5	5	5	5	5	4	5	5	5	4	4	4	4	4
2	1	2	3	4	3	3	2	4	4	1	1	1	4	4	4	2	2	5	5	5	5	5	5	5	5	5	5	5
2	1	2	3	1	2	2	1	5	5	5	5	5	5	5	5	5	5	5	5	5	5	5	5	5	5	5	5	5
2	2	3	3	3	4	3	2	5	5	5	3	3	3	3	3	2	5	5	5	5	5	5	5	5	5	2	5	5
2	1	2	3	2	1	2	3	5	5	5	5	5	5	4	4	5	5	5	5	5	5	5	5	5	5	5	5	5
2	1	2	4	2	3	2	1	5	5	5	3	5	5	1	5	4	4	4	5	5	3	3	3	3	5	5	5	5
2	1	3	4	4	4	3	2	5	5	5	5	5	5	5	5	5	5	5	5	5	5	5	5	5	4	4	4	4
2	1	2	3	1	1	1	4	5	5	5	1	3	5	1	2	1	2	5	5	2	5	5	3	3	4	2	5	5
2	1	2	3	1	3	2	4	3	5	5	2	2	2	3	3	2	2	4	5	5	5	5	5	3	5	5	5	5
2	1	2	4	2	4	7	3	5	5	5	3	3	5	2	4	4	4	4	5	5	4	3	4	4	5	5	5	5
1	2	2	4	8	4	7	3	4	5	5	4	4	5	2	1	1	1	1	4	4	3	3	3	2	5	4	5	5
2	1	2	3	4	4	2	2	5	5	5	5	5	5	5	5	4	4	5	5	5	5	5	5	5	5	3	5	5
2	1	2	3	1	5	1	1	4	4	4	5	5	5	5	5	5	1	4	5	5	5	5	5	5	5	3	5	5
2	3	5	2	3	2	2	2	4	4	4	5	5	4	3	3	4	4	4	5	5	2	3	5	4	5	4	5	4
1	1	2	3	4	3	2	2	2	5	5	3	3	1	3	5	3	5	5	5	5	3	4	1	5	5	5	5	5
1	1	2	3	4	3	3	4	5	5	5	5	5	5	3	4	2	2	5	5	5	5	5	5	5	5	5	5	5
1	1	2	3	5	1	3	2	2	2	2	2	3	3	3	3	2	2	2	2	2	2	2	2	2	4	4	4	4
1	1	3	4	5	3	4	4	2	2	2	2	2	2	2	2	2	2	2	2	2	2	2	2	2	5	5	5	5
1	2	3	3	3	2	6	6	5	5	5	5	5	5	5	5	5	5	5	5	5	5	5	5	5	5	5	5	5
1	1	3	3	1	3	3	3	2	2	2	2	2	2	2	2	2	2	2	2	2	2	2	2	2	2	3	3	3
1	1	3	3	5	1	2	2	1	1	1	3	3	3	3	3	3	4	4	4	4	4	4	4	4	3	2	2	2
2	1	2	3	1	3	2	3	5	5	5	5	5	5	5	5	5	5	5	5	5	5	5	5	5	5	5	5	5
1	1	3	3	3	1	4	5	4	4	4	4	4	4	4	4	4	4	4	4	4	4	4	4	4	5	5	5	5
2	2	4	4	7	2	3	4	4	4	4	3	3	4	4	3	2	2	2	2	2	4	4	4	4	4	4	2	3
1	1	3	4	5	1	2	2	4	3	4	3	4	3	3	3	4	3	3	3	3	5	4	3	4	4	3	4	3
2	2	3	2	1	5	2	2	3	4	4	4	3	4	4	3	3	4	4	4	3	3	3	4	4	3	1	4	4
2	2	3	3	4	4	3	4	4	4	4	4	4	4	4	4	3	3	3	3	3	3	3	3	3	3	4	4	4
1	2	4	4	5	2	3	3	4	4	4	4	4	4	4	4	4	4	4	4	4	4	4	4	5	4	3	4	4
1	2	3	4	4	4	3	4	4	4	4	4	4	4	4	4	4	4	4	4	4	4	4	4	4	3	3	4	3
1	1	1	3	1	1	2	1	4	5	5	4	5	5	5	4	5	5	5	4	5	5	5	4	5	4	5	5	5
2	1	2	3	1	3	1	2	5	5	5	5	5	5	5	5	5	5	5	5	5	5	5	5	5	5	5	5	5
2	2	2	2	4	1	5	5	5	5	5	3	3	4	3	4	5	5	4	4	4	5	5	4	4	5	3	5	5
2	1	2	3	4	5	6	2	4	4	4	4	4	4	4	4	4	4	4	4	4	4	4	4	4	4	4	4	5
2	3	1	3	1	1	3	2	4	3	4	4	3	4	4	5	4	3	4	4	5	5	5	5	5	5	5	5	5
2	1	2	4	2	3	4	2	4	5	5	5	3	4	2	2	1	2	5	5	5	2	2	3	2	5	3	5	5
1	2	3	3	4	3	6	4	1	1	1	1	3	3	3	3	2	2	2	5	5	5	5	5	5	5	5	5	5
2	3	3	4	2	3	3	3	1	1	1	1	1	1	1	1	3	3	3	3	3	2	2	2	2	3	3	3	3
1	1	2	3	4	1	2	2	1	1	1	1	4	4	4	4	3	3	3	5	5	5	5	5	3	3	2	2	5
2	2	3	3	4	1	3	3	2	2	2	3	3	3	3	3	5	5	5	5	5	3	2	2	2	5	3	4	2
2	1	2	3	5	4	4	3	5	5	5	4	3	3	4	4	5	5	4	5	4	3	5	4	4	5	4	5	5
2	1	2	3	1	4	5	2	5	5	5	2	4	5	2	3	4	4	5	5	5	5	5	5	5	4	5	5	5
2	1	2	3	1	2	1	2	5	4	5	2	3	3	3	2	1	1	1	5	2	3	3	3	4	4	5	5	4
2	2	5	3	4	4	6	2	4	5	5	5	5	5	5	5	5	5	3	5	5	4	4	3	3	5	3	4	5
1	5	3	9	1	5	3	3	5	5	5	4	5	5	3	4	5	5	5	5	5	5	5	5	5	5	5	5	5
1	1	2	3	3	4	6	2	5	5	5	4	4	4	2	4	5	4	4	5	5	4	3	3	3	5	3	5	5
2	1	2	3	8	1	1	1	4	5	5	4	4	5	1	4	2	4	4	4	4	4	4	4	4	5	2	5	5
1	3	2	3	1	4	1	1	5	5	5	1	5	5	3	4	5	5	5	5	5	5	5	5	3	5	5	5	4
2	1	2	3	1	4	1	1	5	5	5	4	2	5	2	4	5	5	5	5	5	4	4	5	5	5	5	5	5
2	1	2	3	8	1	4	1	5	5	5	3	3	5	2	4	4	5	3	5	5	5	5	3	5	5	5	5	5
2	2	4	3	4	4	7	2	5	5	5	5	5	5	5	3	3	3	3	3	3	3	3	3	3	4	5	4	5
2	1	2	3	4	4	5	3	5	5	5	4	4	5	4	3	5	3	4	4	5	5	5	5	4	5	4	5	5
1	1	3	3	7	3	1	6	5	5	5	5	5	5	5	5	5	5	5	5	5	5	5	5	5	4	5	5	5
2	1	2	4	4	4	7	4	5	5	5	4	3	5	5	4	5	4	4	5	5	5	4	5	5	5	3	5	5
2	1	3	3	8	1	6	3	5	5	5	5	5	5	5	5	5	5	5	5	5	5	5	5	5	5	5	5	5
2	2	2	4	7	3	3	2	5	5	5	4	3	5	2	4	4	3	3	4	4	5	4	4	4	4	4	5	5
2	3	2	3	1	4	1	2	3	4	4	4	4	4	2	4	2	5	5	4	3	4	4	4	4	5	5	5	5
2	2	2	3	1	4	1	2	3	5	5	5	4	4	2	4	3	5	5	3	2	4	4	3	3	5	5	5	5
2	2	1	2	3	1	5	2	5	5	5	3	4	4	3	3	3	5	5	3	3	4	4	5	4	4	4	5	5
2	3	1	3	1	1	2	1	5	5	5	5	4	2	4	5	1	4	5	5	5	5	5	5	5	5	5	5	5
1	3	1	3	1	4	1	1	1	1	1	4	3	1	3	1	3	1	1	2	3	2	2	3	1	1	1	1	1
2	1	2	3	1	4	1	2	4	5	5	4	3	4	3	3	3	2	3	4	3	4	3	2	4	4	3	4	5
2	1	3	3	4	2	2	2	5	5	5	4	4	3	4	4	4	4	5	5	5	4	4	4	4	5	4	4	5
1	2	4	3	4	1	3	3	3	3	3	3	1	1	1	1	4	1	1	1	1	1	4	4	4	3	1	4	5
1	4	3	9	1	4	3	3	4	5	5	4	4	4	1	3	3	4	4	5	2	3	3	2	3	5	5	5	5
1	3	3	4	3	3	3	2	5	4	4	4	4	5	4	4	3	4	4	5	5	4	3	4	4	5	3	5	4
2	1	3	3	3	1	4	1	5	5	5	4	4	4	4	4	4	5	5	5	5	5	5	5	5	5	5	4	5
2	1	3	3	3	1	3	3	3	3	3	3	1	1	1	1	5	5	5	5	4	4	4	4	2	3	3	2	3
2	2	2	1	1	3	3	2	5	5	5	5	4	4	4	3	3	2	3	4	4	3	2	4	5	5	5	4	5
1	1	1	4	1	1	1	1	4	3	4	5	5	5	5	4	5	5	2	4	5	3	5	4	3	5	3	5	5
1	2	2	3	2	4	3	2	4	4	5	5	5	4	4	5	3	4	3	3	4	5	5	5	5	5	5	5	5
1	3	5	4	2	1	7	2	5	4	4	4	4	3	3	5	5	4	4	5	4	5	5	5	3	5	4	5	3
2	1	4	4	6	1	7	4	3	3	4	5	4	3	4	4	3	4	5	5	5	5	5	4	4	5	5	5	5
1	2	4	3	1	3	4	3	4	4	4	4	4	5	5	5	5	5	5	5	5	5	5	5	5	4	3	3	3
2	3	3	4	1	3	2	5	4	4	4	4	5	4	4	4	4	4	4	4	4	4	4	4	4	3	1	2	2
1	1	5	3	4	1	7	2	4	5	5	4	4	5	3	4	3	3	4	4	4	4	3	4	4	4	4	5	5
1	1	1	1	4	5	1	1	4	5	5	5	4	5	4	4	5	4	4	5	5	4	5	5	5	5	5	5	5
1	1	3	4	4	3	3	3	3	3	3	3	3	3	3	3	3	3	3	3	3	3	3	3	3	2	2	2	2
1	5	3	3	1	4	6	6	2	2	2	2	2	2	2	2	2	2	2	2	2	2	2	2	2	3	3	3	3
2	2	6	2	6	4	4	3	5	5	5	5	5	5	5	5	5	5	5	5	5	5	5	5	5	5	5	5	5
2	1	2	3	1	5	1	1	5	5	5	5	5	5	5	5	5	5	5	5	5	5	5	5	5	5	5	5	5
2	2	3	4	5	4	3	3	4	4	4	4	4	5	5	5	4	4	5	5	5	5	5	5	4	5	5	5	5
1	1	2	3	4	1	2	1	4	4	4	4	4	3	4	4	4	3	4	3	2	4	4	4	5	4	4	4	4
1	3	3	4	1	5	3	3	5	5	5	5	5	5	5	5	5	5	5	5	5	5	5	5	5	4	2	4	4
1	2	2	3	5	2	3	6	5	5	5	5	5	5	5	5	5	5	5	5	5	5	5	5	5	5	5	5	5
1	2	2	3	4	2	3	6	5	5	5	5	5	5	5	5	5	5	5	5	5	5	5	5	5	4	4	5	5
1	1	2	2	4	1	2	1	4	4	4	4	3	4	5	4	3	4	4	4	3	4	5	3	3	4	5	5	5
1	1	2	3	4	5	3	2	5	5	5	5	2	3	4	5	5	4	5	5	5	4	4	4	4	3	1	4	4
1	1	2	3	4	2	2	6	4	4	5	5	5	5	4	4	3	4	4	3	5	5	5	5	4	5	5	5	5
2	1	3	3	4	4	3	3	1	1	1	1	1	1	1	1	5	5	5	5	5	5	5	4	4	4	2	3	5
1	1	3	3	7	4	3	2	2	2	2	1	1	1	1	1	5	5	5	5	3	3	3	3	3	3	5	2	4
2	1	2	3	1	2	2	3	5	5	5	4	4	4	5	5	5	5	5	5	5	5	5	5	5	4	3	5	5
2	1	3	4	4	4	7	5	4	5	5	3	3	3	1	1	1	1	1	4	4	4	4	4	4	4	1	5	3
1	2	3	2	4	3	4	4	5	5	5	5	5	5	5	5	5	5	5	5	5	5	5	5	5	4	4	4	4
1	2	4	4	4	4	4	3	4	5	5	5	5	5	5	5	5	5	5	5	5	5	5	5	5	5	5	5	5
1	2	3	5	1	3	3	3	5	5	5	4	4	4	4	5	4	4	5	5	4	4	4	5	4	4	4	4	4
2	2	3	4	5	5	3	3	5	5	5	1	1	1	1	1	1	1	1	5	3	3	3	3	3	5	3	5	5
2	2	4	3	4	2	2	3	4	5	5	3	3	3	3	1	3	3	5	5	5	5	3	3	1	5	5	5	5
1	1	2	3	1	1	5	4	4	5	4	5	5	5	3	3	4	3	3	3	5	5	5	4	4	4	5	5	4
2	1	2	3	4	1	2	2	5	5	5	3	4	4	4	5	3	3	5	5	5	4	3	4	4	4	5	4	4
1	1	2	3	1	1	4	3	4	4	3	4	5	5	5	4	4	5	4	3	5	5	5	4	4	3	4	4	5
2	1	3	4	4	1	2	3	4	4	5	5	4	5	5	5	5	5	5	4	4	5	5	4	5	4	4	4	4
1	3	4	5	1	4	3	3	4	4	4	4	4	4	4	3	3	4	4	4	4	4	4	4	4	4	4	4	4
2	1	3	4	4	4	4	4	5	5	5	5	5	2	2	2	1	1	5	5	5	3	3	3	4	4	1	4	4
2	3	5	2	3	2	2	3	4	4	4	5	5	4	3	3	4	4	4	5	5	2	3	5	4	5	4	5	4
1	1	2	3	4	1	2	2	4	5	5	3	5	3	3	5	5	5	5	5	5	5	5	5	3	4	3	3	4
1	3	4	4	1	5	7	5	5	5	5	5	5	5	1	4	3	4	5	5	5	2	2	2	2	5	3	5	5
1	2	4	4	3	2	7	4	3	5	5	5	5	5	4	4	4	4	4	4	4	4	4	4	4	4	5	5	5
2	1	4	3	3	5	5	1	3	5	5	3	4	5	1	3	4	4	4	2	5	5	4	5	5	5	3	5	5
2	1	2	3	4	4	2	2	5	5	5	5	5	5	5	5	5	5	5	5	5	5	5	5	5	5	4	5	5
2	1	2	4	4	3	7	3	5	5	5	5	5	5	5	5	5	1	2	5	5	5	5	5	5	5	2	5	5
1	1	2	3	4	2	3	3	4	5	5	3	5	3	3	5	5	5	5	5	5	5	5	5	5	4	3	3	4
2	1	2	4	2	3	7	3	5	5	5	4	4	5	2	4	5	4	4	5	5	5	5	5	4	5	4	5	5
1	1	2	3	1	2	1	2	5	5	5	5	5	4	4	4	4	4	4	5	5	5	5	5	5	3	1	3	3
2	1	3	3	4	1	3	3	3	1	1	3	3	3	5	5	4	4	4	3	3	3	3	2	2	5	3	5	3
2	1	2	3	1	1	2	2	5	5	5	5	5	5	5	4	4	4	4	4	4	5	5	4	4	4	5	5	5
2	1	2	3	4	2	2	2	4	4	4	4	4	5	4	4	4	5	5	5	5	4	4	4	4	4	4	4	4
2	1	2	3	4	5	3	3	5	5	5	5	5	5	5	5	5	5	4	4	4	4	5	5	5	5	5	2	5
1	1	1	2	4	1	6	2	5	5	5	2	2	4	4	5	4	4	5	5	5	5	5	5	5	5	5	5	5
2	1	1	3	1	2	2	2	5	5	5	5	5	5	5	5	5	5	5	5	5	5	5	5	5	5	5	5	5
1	2	3	3	3	2	4	6	5	5	5	5	5	5	5	5	4	4	4	4	5	5	5	3	5	3	3	3	3
2	1	4	3	3	1	3	4	2	2	2	2	2	2	3	3	3	5	5	5	5	5	5	5	5	5	3	2	4
1	2	3	3	3	4	6	4	5	5	5	5	2	1	1	1	5	1	5	5	5	1	1	1	1	5	4	5	5
2	1	2	3	4	5	3	3	4	4	4	4	4	4	4	4	5	5	5	5	5	5	5	5	5	4	5	5	5
2	1	2	3	4	5	3	3	4	4	4	4	4	5	4	4	3	5	5	5	5	5	4	4	4	4	5	5	5
2	2	3	4	5	4	6	3	5	5	5	5	5	5	5	3	5	5	3	4	5	5	5	4	5	5	5	5	5
1	1	3	3	3	4	3	5	5	5	5	5	5	5	5	5	5	5	5	5	5	5	5	5	5	4	2	4	5
2	1	2	2	4	2	2	4	5	5	5	5	5	5	5	5	4	4	4	5	5	5	4	4	4	4	4	4	4
1	3	4	3	3	4	6	4	5	5	5	5	5	5	5	5	5	5	5	5	5	4	5	5	5	4	5	5	5
1	2	2	3	5	1	4	3	2	2	2	2	2	2	4	4	3	2	2	2	2	2	2	2	2	2	5	5	3
2	2	4	3	3	4	4	3	4	5	5	5	5	3	3	5	4	4	4	4	4	4	4	4	4	5	5	5	5
1	2	4	3	5	2	2	2	4	4	4	4	4	4	4	4	4	4	4	4	4	2	2	2	1	4	4	4	4
2	1	3	3	4	1	4	3	1	1	1	1	3	1	3	3	2	4	4	2	3	1	5	4	1	3	2	2	2
2	1	2	3	4	1	4	2	2	3	2	4	3	2	3	3	4	5	2	4	1	1	1	1	3	3	5	5	5
2	3	3	4	1	3	3	3	1	1	3	2	4	2	3	3	4	2	3	2	1	1	4	3	2	3	2	5	3
1	2	3	4	1	2	2	2	2	3	2	3	3	2	3	5	3	1	4	3	5	2	2	2	4	4	4	1	5
1	1	4	4	5	1	5	3	3	2	4	4	4	5	1	3	2	4	4	2	3	3	3	3	4	2	5	3	4
2	1	2	3	4	1	3	2	1	1	1	3	2	4	5	4	3	3	2	2	2	2	3	3	3	3	2	4	5
1	1	3	3	4	1	3	3	2	2	2	2	4	4	4	2	2	4	2	3	3	3	2	2	2	4	4	4	4
2	1	3	3	4	1	3	2	2	2	2	2	3	3	4	4	3	4	4	4	3	3	2	2	3	2	2	2	5
1	1	2	3	4	1	3	3	3	3	3	3	2	2	2	2	2	2	4	4	4	4	4	4	4	2	3	3	3
1	1	2	3	1	1	5	1	1	1	1	1	1	5	5	5	3	3	3	3	3	5	5	5	5	1	2	3	5
2	1	3	3	4	1	4	2	2	2	2	2	2	2	2	4	4	2	2	2	4	4	3	3	3	3	2	3	5
2	3	3	3	1	5	3	3	4	4	5	4	4	5	3	4	4	4	4	4	5	5	5	5	5	4	5	5	5
1	2	5	4	3	4	4	2	4	4	4	4	4	4	4	4	4	4	4	4	4	4	4	4	4	5	5	5	5
1	3	4	3	1	4	3	3	3	4	4	4	3	4	4	4	4	3	3	3	3	3	3	4	4	4	3	3	3
2	1	2	3	2	3	3	2	5	5	4	4	5	5	5	4	5	5	4	4	4	4	4	4	4	4	4	4	4
2	1	3	3	4	1	4	4	2	2	2	2	2	5	5	5	3	3	3	3	2	2	2	2	5	1	3	3	3
2	1	6	3	6	4	5	3	4	5	5	5	5	5	5	5	4	4	5	5	5	5	5	5	4	5	5	5	5
1	1	2	3	3	3	5	3	3	3	3	3	3	3	3	3	3	3	3	3	3	3	3	3	3	3	4	4	4
2	1	2	3	5	2	2	4	4	5	5	3	3	3	3	5	1	3	3	5	5	5	5	5	5	5	5	5	5
1	1	3	3	5	1	3	3	4	4	4	4	2	2	2	2	3	3	3	3	3	5	5	5	5	3	2	2	2
1	1	3	3	4	3	4	6	4	4	5	4	5	4	4	4	4	4	4	4	4	4	4	4	4	5	1	4	5
2	1	2	3	4	3	2	4	3	3	3	3	3	3	1	3	3	3	3	3	4	4	4	4	4	2	1	1	1
2	2	4	3	4	4	4	6	5	5	5	5	5	5	5	5	5	5	5	5	5	5	5	5	5	5	5	5	5
2	1	3	4	3	2	2	3	3	3	2	2	2	2	2	2	5	4	4	4	4	4	4	4	4	4	2	3	5
2	3	2	4	3	2	7	6	5	5	5	4	4	5	5	5	3	5	2	2	4	4	4	3	5	5	5	5	5
1	1	3	3	5	4	3	6	5	5	5	5	5	5	3	5	5	5	5	5	5	5	5	5	5	5	1	5	5
2	2	3	1	1	3	4	4	5	5	5	5	5	5	3	3	5	5	5	5	5	5	5	5	5	5	5	5	5
2	2	2	3	1	3	4	4	5	5	5	5	5	5	5	5	4	4	4	5	5	5	5	4	4	4	4	4	4
1	3	2	4	3	2	6	6	5	5	5	4	4	4	4	4	5	2	2	4	4	4	3	5	5	5	5	5	5
2	1	3	4	4	4	5	5	4	5	4	4	4	4	4	5	3	4	4	5	4	4	3	4	4	5	1	5	5
2	1	3	3	4	4	5	5	4	4	5	4	4	4	4	4	5	5	5	5	5	2	4	4	4	5	1	5	5
2	1	1	2	4	1	3	2	5	5	5	2	2	4	2	5	4	4	5	5	5	5	5	5	5	5	5	5	5
2	1	2	3	4	3	2	1	5	5	5	3	4	4	3	3	3	4	5	5	3	3	4	4	5	5	5	5	5
1	2	2	2	3	2	7	4	5	5	4	3	5	5	5	5	5	5	5	5	5	4	4	5	5	5	5	5	5
1	2	3	3	3	2	6	5	5	5	4	3	5	5	5	5	5	5	5	5	5	4	4	5	5	5	5	5	5
2	1	2	3	4	3	2	2	3	5	4	2	2	1	1	5	1	4	5	5	5	3	2	3	3	5	5	5	5
2	1	2	3	7	3	2	1	5	5	5	5	5	5	5	5	5	5	5	5	5	5	5	5	5	5	5	5	5
2	2	3	3	5	4	2	2	5	5	5	4	5	5	5	5	5	5	5	5	5	5	5	5	5	5	5	5	5
2	1	2	4	5	1	3	1	3	3	4	1	1	5	5	5	5	5	5	5	4	5	5	5	5	4	5	4	5
2	3	3	3	3	2	4	4	4	5	4	5	4	5	4	5	5	4	5	4	5	4	5	4	5	5	4	5	4
1	2	3	4	3	2	6	3	5	5	5	5	4	4	3	3	3	4	3	3	4	3	4	3	3	5	5	5	5
1	1	2	3	5	3	5	3	3	3	3	3	3	5	5	5	2	2	2	2	4	4	4	4	4	2	3	5	1
2	1	2	3	1	2	2	2	5	5	5	5	3	4	3	4	5	5	4	4	4	5	4	4	5	5	5	5	5
1	2	5	4	6	2	7	3	5	5	5	5	5	4	3	2	2	2	4	4	4	4	3	3	3	5	5	5	5
1	1	3	3	5	5	5	4	5	5	5	5	5	3	3	3	2	2	2	2	2	2	4	4	4	4	2	2	2
2	1	2	3	5	4	2	4	5	5	5	5	5	5	5	5	5	5	5	5	5	5	5	5	5	5	5	5	5
2	1	2	3	1	4	3	3	4	4	4	4	4	4	4	4	4	4	4	4	4	4	4	4	4	4	4	4	4
2	1	3	1	1	2	2	2	5	5	5	1	1	1	2	1	1	1	4	4	4	4	4	4	4	4	1	2	2
1	1	3	3	4	1	3	2	1	2	3	2	2	4	2	2	2	2	4	2	4	4	4	4	4	2	3	3	3
2	1	2	3	4	3	1	2	5	5	5	3	5	5	3	4	4	5	5	5	5	5	5	5	5	5	5	5	5
2	4	3	3	1	5	6	3	5	5	5	5	5	5	5	5	5	5	5	5	5	5	5	5	5	4	3	3	3
2	1	2	3	5	2	5	5	5	5	5	5	5	5	5	5	5	5	5	5	5	5	5	5	5	5	3	5	5
1	1	2	3	5	2	2	2	5	5	5	5	5	5	5	5	5	5	5	5	5	5	5	5	5	5	5	5	5
2	2	3	3	3	2	3	5	5	5	5	5	5	5	5	5	5	5	5	5	5	5	5	5	5	5	5	5	5
2	1	3	4	3	3	2	2	1	5	3	5	5	3	3	4	3	5	5	5	5	5	5	5	5	4	5	4	5
2	3	2	3	5	4	3	3	5	5	5	3	3	5	4	5	5	5	5	5	5	5	5	5	5	1	4	1	5
1	2	2	2	8	4	3	3	5	5	5	4	4	4	2	2	3	3	5	5	5	4	3	4	3	5	5	5	5
2	1	1	2	1	5	3	5	3	5	5	5	4	4	5	5	4	5	5	4	4	4	4	4	4	4	5	5	4
2	1	2	3	1	3	3	2	5	5	5	5	5	5	5	4	4	3	3	3	4	4	3	3	4	5	5	5	5
2	2	3	4	4	2	6	6	5	5	5	4	4	3	3	4	5	5	5	5	5	5	5	5	5	4	5	5	5
2	2	3	6	1	5	2	3	2	4	5	3	3	4	4	2	1	1	2	4	3	3	3	1	1	4	1	4	4
2	1	2	3	3	2	7	3	4	5	5	3	4	4	4	4	3	3	4	3	5	3	3	4	3	4	4	5	5
2	1	2	3	3	2	5	3	5	5	5	5	5	5	5	3	5	5	3	4	5	5	5	5	5	5	5	5	5
1	1	3	2	4	4	3	2	5	5	5	5	5	5	5	3	5	5	5	5	5	5	5	5	5	4	1	4	5
1	2	2	3	1	4	1	2	3	5	5	5	4	4	2	4	5	3	5	5	3	2	4	4	2	5	5	5	5
1	2	3	1	1	5	2	2	4	5	5	5	5	5	2	5	4	5	5	3	2	5	5	4	4	5	1	5	5
1	1	2	3	4	5	3	2	5	5	5	5	2	3	4	5	5	4	5	5	5	2	1	1	3	5	1	5	5
2	2	5	3	8	5	2	2	4	5	5	4	4	5	4	4	3	3	4	4	4	4	4	4	4	5	4	5	5
1	1	2	3	5	1	6	2	5	5	5	5	4	5	5	5	3	3	3	4	4	4	3	4	5	5	5	4	5
2	2	1	2	5	4	3	3	3	5	5	5	5	2	3	4	4	4	4	4	4	4	4	4	5	4	4	4	4
1	2	2	3	4	2	3	4	4	4	4	4	4	4	3	4	4	5	5	4	5	5	5	5	5	3	5	5	5
2	2	3	3	3	1	3	3	4	4	3	5	5	5	5	5	4	5	5	5	5	5	5	5	5	5	5	5	5
1	2	3	3	3	1	3	3	4	5	5	4	4	4	5	5	5	5	5	5	5	4	4	5	5	4	4	4	4
2	1	4	4	5	2	4	4	5	5	5	5	5	5	4	4	4	4	5	5	4	5	5	5	5	5	4	4	4
2	1	2	3	4	3	1	3	5	5	5	5	4	4	1	2	5	5	1	4	5	5	5	4	2	5	5	5	5
1	2	2	2	4	1	1	1	4	4	4	4	4	4	4	4	5	5	5	5	5	5	5	5	5	4	4	4	4
1	1	2	3	4	2	2	6	4	4	5	5	5	5	4	4	3	4	4	3	5	5	5	5	4	5	5	5	5
2	1	3	3	5	1	3	4	3	3	3	3	3	1	1	1	4	4	4	4	4	3	1	1	1	2	5	5	5
2	1	3	3	5	5	4	4	4	4	4	4	4	4	1	1	1	5	5	5	5	5	5	1	1	3	4	5	5
1	2	4	4	4	4	7	5	3	5	5	3	3	3	1	1	1	1	1	3	3	3	3	3	3	3	3	3	3
2	1	2	3	1	4	1	3	3	5	5	4	2	2	2	4	5	3	1	4	3	4	4	4	2	4	3	2	4
2	1	2	2	1	1	5	1	5	5	5	5	5	5	5	5	5	5	5	5	5	5	5	5	5	5	5	5	5
1	2	4	4	3	4	4	2	4	5	5	5	5	4	4	5	5	5	5	5	5	5	5	5	5	5	5	5	5
2	2	5	4	6	4	7	5	5	5	5	5	5	5	5	5	5	5	5	5	5	5	5	5	5	5	5	5	5
2	1	2	3	4	3	3	2	4	4	4	4	4	4	4	4	5	5	5	5	5	5	3	3	3	5	5	5	5
2	1	2	3	4	3	3	2	4	5	5	5	5	5	5	3	4	4	4	4	4	5	5	5	5	3	1	5	5
2	1	2	3	1	5	3	1	4	5	5	4	4	5	5	4	5	5	5	5	4	5	5	5	5	4	5	5	5
2	1	2	3	1	4	1	2	3	5	5	4	2	1	1	4	5	3	1	4	3	4	4	4	4	4	4	2	5
2	1	4	3	3	1	4	1	3	5	5	3	4	5	1	3	4	4	2	5	5	4	5	5	5	5	1	5	5
2	1	2	3	4	4	2	2	5	5	5	5	4	4	4	4	5	5	5	5	5	5	5	5	5	5	5	5	5
2	1	3	4	4	3	7	6	5	5	5	5	5	5	5	5	5	5	5	5	5	5	5	5	5	5	1	5	5
1	1	#NULL!	3	4	3	7	4	5	5	5	5	5	5	5	5	1	2	5	5	5	5	5	5	5	5	1	5	5
2	1	2	3	2	3	6	4	5	5	5	4	4	5	2	4	5	4	4	5	5	5	5	5	4	5	4	5	5
1	2	4	4	3	2	7	2	3	5	5	5	5	5	4	4	4	4	4	4	4	4	4	4	4	4	5	5	5
1	3	3	4	4	4	7	4	5	5	5	5	5	5	1	4	3	4	5	5	5	3	3	3	4	4	3	5	5
1	2	3	3	5	4	3	3	5	5	5	4	4	5	5	5	3	5	5	5	5	5	5	5	5	5	4	5	5
1	1	3	2	4	4	3	2	5	5	5	5	5	5	5	5	5	5	5	5	5	5	5	5	5	5	1	5	5
1	1	2	3	2	2	5	4	4	5	4	5	4	5	4	5	5	5	5	5	4	5	4	5	4	4	5	4	5
2	2	3	3	4	3	3	4	4	5	4	5	4	5	4	5	5	4	5	4	5	4	5	4	5	4	5	4	5
